# Supplementary material for: Identification of a Novel Polerovirus in Cocoa (Theobroma cacao) Germplasm and Development of Molecular Methods for Use in Diagnostics
Source: Pathogens. 2023 Oct 26;12(11):1284. doi: 10.3390/pathogens12111284 (PMC10674516; doi:10.3390/pathogens12111284)
Supplement: Supplementary file 1 [file pathogens-12-01284-s001.zip]

Archive with 1 entries (1 files):
- pathogens-2684931-supplementary.pdf
